# Supplementary material for: What Makes GPCRs from Different Families Bind to the Same Ligand?
Source: Biomolecules. 2022 Jun 21;12(7):863. doi: 10.3390/biom12070863 (PMC9313020; doi:10.3390/biom12070863)
Supplement: Supplementary file 1 [file biomolecules-12-00863-s001.zip]

Archive with 1 entries (1 files):
- biomolecules-1749213-supplementary.pdf
